# Supplementary material for: Clinical and genetic risk factors underlying severe consequence identified in 75 families with unilateral high myopia
Source: J Transl Med. 2024 Jan 19;22:75. doi: 10.1186/s12967-024-04886-5 (PMC10797748; doi:10.1186/s12967-024-04886-5)
Supplement: Supplementary file 1 — Additional file 1: Table S1. The gene list of the ophthalmic targeted exome sequencing panel included 736 genes. Table S2. Clinical phenotype and molecular diagnosis of 75 patients with unilateral high myopia. Table S3-1. The distribution of peripheral fundus findings in unilateral high myopia children. Table S3-2. The distribution of peripheral fundus findings in 20 unilateral high myopia children with genetic defects. Table S3-3. The distribution of peripheral fundus findings in unilateral high myopia children with or without genetic defects. Table S4. Comparison of baseline characteristics between groups with and without genetic defects. Table S5. The follow-up study of refraction in patients with unilateral high myopia in this study. [file 12967_2024_4886_MOESM1_ESM.xlsx]

## Sheet: Table S1
Table S1. The gene list of the ophthalmic targeted exome sequencing panel included 736 genes
Gene name	GeneID
ADGRA3	166647
ATP1A3	478
B3GLCT	145173
BBS9	27241
CFAP410	755
CRPPA	729920
GALNT15	117248
HDGFL3	50810
LRMDA	83938
PCARE	388939
TWNK	56652
AAAS	8086
ABCA4	24
ABCB6	10058
ABCC6	368
ABHD12	26090
ABHD5	51099
ACBD5	91452
ACO2	50
ACOT1	641371
ACOX1	51
ACTA2	59
ACTB	60
ACTBL2	345651
ACTG1	71
ACVRL1	94
ADAM9	8754
ADAMTS10	81794
ADAMTS17	170691
ADAMTS18	170692
ADAMTS2	9509
ADAMTSL4	54507
ADGRV1	84059
ADIPOR1	51094
AFG3L2	10939
AGBL1	123624
AGBL5	60509
AGK	55750
AGPS	8540
AGRN	375790
AGXT	189
AHI1	54806
AHR	196
AIPL1	23746
AIRE	326
ALDH18A1	5832
ALDH1A3	220
ALDH3A2	224
ALDOA	226
ALG1	56052
ALG2	85365
ALG3	10195
ALG6	29929
ALMS1	7840
ALX1	8092
ALX3	257
AMACR	23600
ANTXR1	84168
AP3B1	8546
AP3D1	8943
APOA1	335
APOPT1	84334
APTX	54840
ARHGAP31	57514
ARHGEF18	23370
ARL13B	200894
ARL2BP	23568
ARL3	403
ARL6	84100
ARR3	407
ARSB	411
ARSG	22901
ARX	170302
ASB10	136371
ASPA	443
ASPH	444
ASRGL1	80150
ASXL1	171023
ATAD3A	55210
ATCAY	85300
ATF6	22926
ATIC	471
ATM	472
ATOH7	220202
ATP13A2	23400
ATP7B	540
B3GALNT2	148789
B3GAT3	26229
BBIP1	92482
BBS1	582
BBS10	79738
BBS12	166379
BBS2	583
BBS4	585
BBS5	129880
BBS7	55212
BCOR	54880
BCS1L	617
BEST1	7439
BFSP1	631
BFSP2	8419
BLM	641
BLOC1S3	388552
BLOC1S6	26258
BMP1	649
BMP4	652
BSG	682
C12ORF57	113246
C12orf65	91574
C1QTNF5	114902
C8orf37	157657
CA2	760
CA4	762
CABP4	57010
CACNA1F	778
CACNA2D4	93589
CANT1	124583
CAPN5	726
CASK	8573
CBS	875
CC2D2A	57545
CCDC88A	55704
CCT2	10576
CDH23	64072
CDH3	1001
CDHR1	92211
CENPF	1063
CEP164	22897
CEP19	84984
CEP250	11190
CEP290	80184
CEP78	84131
CERKL	375298
CFH	3075
CHD7	55636
CHM	1121
CHMP1A	5119
CHMP4B	128866
CHN1	1123
CHRDL1	91851
CHRNA1	1134
CHRND	1144
CHRNE	1145
CHST14	113189
CHST6	4166
CIB2	10518
CISD2	493856
CLCC1	23155
CLCN7	1186
CLDN19	149461
CLN3	1201
CLN5	1203
CLPB	81570
CLRN1	7401
CLUAP1	23059
CNGA1	1259
CNGA3	1261
CNGB1	1258
CNGB3	54714
CNNM4	26504
COL11A1	1301
COL18A1	80781
COL2A1	1280
COL4A1	1282
COL4A2	1284
COL4A3	1285
COL4A4	1286
COL8A2	1296
COL9A1	1297
COL9A2	1298
COL9A3	1299
COLQ	8292
COX10	1352
COX15	1355
CPSF1	29894
CRB1	23418
CREBBP	1387
CRIM1	51232
CRTAP	10491
CRX	1406
CRYAA	1409
CRYAB	1410
CRYBA1	1411
CRYBA2	1412
CRYBA4	1413
CRYBB1	1414
CRYBB2	1415
CRYBB3	1417
CRYGB	1419
CRYGC	1420
CRYGD	1421
CRYGS	1427
CSPP1	79848
CTC1	80169
CTDP1	9150
CTNNA1	1495
CTNNB1	1499
CTNS	1497
CTSA	5476
CWC27	10283
CYP1B1	1545
CYP27A1	1593
CYP4V2	285440
DCN	1634
DDX11	1663
DGUOK	1716
DHCR7	1717
DHDDS	79947
DHODH	1723
DHX38	9785
DNA2	1763
DNM1L	10059
DNMT3A	1788
DOCK6	57572
DPM1	8813
DRAM2	128338
DST	667
DTHD1	401124
DTNBP1	84062
EBP	10682
ECEL1	9427
ECM1	1893
EDN3	1908
EDNRB	1910
EFEMP1	2202
EIF2B1	1967
EIF2B2	8892
ELOVL1	64834
ELOVL4	6785
EMC1	23065
ENSA	2029
EP300	2033
EPG5	57724
EPHA2	1969
ERBB3	2065
ERCC1	2067
ERCC2	2068
ERCC3	2071
ERCC4	2072
ERCC5	2073
ERCC6	2074
ERCC8	1161
ESCO2	157570
ESPN	83715
EXOSC2	23404
EYA1	2138
EYS	346007
FA2H	79152
FAM111A	63901
FAM126A	84668
FAM161A	84140
FANCA	2175
FANCG	2189
FBLN5	10516
FBN1	2200
FBN2	2201
FBXL4	26235
FDX2	112812
FDXR	2232
FGFR2	2263
FKBP14	55033
FKRP	79147
FKTN	2218
FLNA	2316
FLNB	2317
FLVCR1	28982
FNBP4	23360
FOXC1	2296
FOXC2	2303
FOXE3	2301
FOXL2	668
FRAS1	80144
FREM1	158326
FREM2	341640
FRMD7	90167
FTL	2512
FXN	2395
FYCO1	79443
FZD4	8322
FZD5	7855
GALC	2581
GALK1	2584
GALNS	2588
GALT	2592
GBA2	57704
GCNT2	2651
GDF3	9573
GDF6	392255
GFER	2671
GH1	2688
GJA1	2697
GJA3	2700
GJA8	2703
GLA	2717
GLB1	2720
GLIS3	169792
GM2A	2760
GNA11	2767
GNAT1	2779
GNAT2	2780
GNB3	2784
GNPAT	8443
GNPTG	84572
GP1BA	2811
GPR143	4935
GPR179	440435
GRIP1	23426
GRK1	6011
GRM6	2916
GRN	2896
GSC	145258
GSN	2934
GTF2H5	404672
GUCA1A	2978
GUCA1B	2979
GUCY2D	3000
HADHA	3030
HARS	15115
HCCS	3052
HDAC6	10013
HESX1	8820
HEXA	3073
HEXB	3074
HGSNAT	138050
HK1	3098
HMGB3	3149
HMX1	3166
HOXB1	3211
HPS1	3257
HPS3	84343
HPS4	89781
HPS5	11234
HPS6	79803
HSD11B2	3291
HSD17B10	3028
HSF4	3299
IBA57	200205
IDH3A	3419
IDH3B	3420
IDUA	3425
IFT140	9742
IFT172	26160
IFT27	11020
IFT81	28981
IGFBP7	3490
IMPDH1	3614
IMPG1	3617
IMPG2	50939
INPP5E	56623
INVS	27130
IQCB1	9657
ISCA2	122961
ITM2B	9445
ITPR1	3708
JAG1	182
KCNJ13	3769
KCNV2	169522
KCTD1	284252
KERA	11081
KIAA0586	9786
KIAA1549	57670
KIF11	3832
KIF21A	55605
KIF7	374654
KIZ	55857
KLHL7	55975
KRIT1	889
KRT12	3859
KRT3	3850
LAMA1	284217
LAMB2	3913
LARGE1	9215
LCA5	167691
LCAT	3931
LDLRAD2	401944
LIM2	3982
LOXL3	84695
LRAT	9227
LRIT3	345193
LRP2	4036
LRP5	4041
LSS	4047
LTBP2	4053
LYST	1130
LZTFL1	54585
MAB21L2	10586
MAF	4094
MAK	4117
MAN2B1	4125
MAP2K2	5605
MAPKAPK3	7867
MASP1	5648
MC1R	4157
MCOLN1	57192
MEF2C	4208
MERTK	10461
MFN2	9927
MFRP	83552
MFSD8	256471
MIP	4284
MIR184	406960
MIR204	406987
MITF	4286
MKKS	8195
MKS1	54903
MMACHC	25974
MNAT1	4331
MOGS	7841
MPLKIP	136647
MTTP	4547
MVK	4598
MYH3	4621
MYO5A	4644
MYO7A	4647
MYOC	4653
MYRF	745
NAA10	8260
NAGA	4668
NBAS	51594
NDP	4693
NEK2	4751
NEU1	4758
NEUROD1	4760
NF1	4763
NF2	4771
NHS	4810
NIPBL	25836
NLRP1	22861
NMNAT1	64802
NOG	9241
NOTCH2	4853
NPC1	4864
NPHP1	4867
NPHP3	27031
NPHP4	261734
NR2E3	10002
NR2F1	7025
NRL	4901
NTF4	4909
NTRK1	4914
NYX	60506
OAT	4942
OCA2	4948
OCRL	4952
OFD1	8481
OPA1	4976
OPA3	80207
OPN1LW	5956
OPN1MW	2652
OPN1SW	611
OPTN	10133
OR2J2	26707
OR4F4	26682
OSGEP	55644
OSTM1	28962
OTX2	5015
P3H2	55214
PABPN1	8106
PACS1	55690
PAFAH1B1	5048
PANK2	80025
PASK	23178
PAX2	5076
PAX3	5077
PAX6	5080
PCDH15	65217
PCNT	5116
PCYT1A	5130
PDE6A	5145
PDE6B	5158
PDE6C	5146
PDE6D	5147
PDE6G	5148
PDE6H	5149
PDZD7	79955
PET100	100131801
PEX1	5189
PEX10	5192
PEX12	5193
PEX13	5194
PEX14	5195
PEX16	9409
PEX2	5828
PEX26	55670
PEX3	8504
PEX5	5830
PEX6	5190
PEX7	5191
PGK1	5230
PHOX2A	401
PHYH	5264
PIEZO2	63895
PIGL	9487
PIK3R1	5295
PIKFYVE	200576
PITPNM3	83394
PITX2	5308
PITX3	5309
PLA2G5	5322
PLG	5340
PLK4	10733
PLOD1	5351
PLOD3	8985
PLP1	5354
PMM2	5373
PNPLA6	10908
POC1B	282809
POC5	134359
POLG	5428
POLG2	11232
POLH	5429
POLR1D	51082
POLR3B	55703
POMGNT1	55624
POMK	84197
POMT1	10585
POMT2	29954
PORCN	64840
PPT1	5538
PQBP1	10084
PRCD	768206
PRDM13	59336
PRDM5	11107
PROM1	8842
PRPF3	9129
PRPF31	26121
PRPF4	9128
PRPF6	24148
PRPF8	10594
PRPH2	19133
PRPS1	5631
PRSS56	646960
PTCH2	8643
PTPN11	5781
PUF60	22827
PXDN	7837
PYCR1	5831
RAB18	22931
RAB28	9364
RAB3GAP1	22930
RAB3GAP2	25782
RAI1	10743
RARB	5915
RAX	30062
RAX2	84839
RB1	5925
RBBP8	5932
RBP3	5949
RBP4	5950
RCBTB1	55213
RD3	343035
RDH11	51109
RDH12	145226
RDH5	5959
RECQL4	9401
REEP6	92840
RGR	5995
RGS9	8787
RGS9BP	388531
RHO	6010
RIMS1	22999
RLBP1	6017
ROBO3	64221
ROM1	6094
RP1	6101
RP1L1	94137
RP2	6102
RPE65	6121
RPGR	6103
RPGRIP1	57096
RPGRIP1L	23322
RPIA	22934
RPL14	9045
RRM2B	50484
RS1	6247
RTN4IP1	84816
RXYLT1	10329
SACS	26278
SAG	6295
SALL2	6297
SALL4	57167
SAMD11	148398
SBF1	6305
SBF2	81846
SCARF2	91179
SDCCAG8	10806
SDHA	6389
SEC23A	10484
SEMA3E	9723
SEMA4A	64218
SERPINH1	871
SERPINI2	5276
SETX	23064
SH3PXD2B	285590
SHH	6469
SIAH1	6477
SIL1	64374
SIX2	10736
SIX3	6496
SIX6	4990
SLC16A12	387700
SLC24A1	9187
SLC24A5	283652
SLC25A4	291
SLC25A46	91137
SLC2A10	81031
SLC33A1	9197
SLC38A8	146167
SLC39A5	283375
SLC45A2	51151
SLC4A11	83959
SLC4A4	8671
SLC52A2	79581
SLC52A3	113278
SLC7A14	57709
SLITRK6	84189
SMAD4	4089
SMARCA4	6597
SMCHD1	23347
SMOC1	64093
SMPD1	6609
SNAI2	6591
SNRNP200	23020
SNX10	29887
SORD	6652
SOST	50964
SOX10	6663
SOX2	6657
SOX9	6662
SPATA7	55812
SPECC1L	23384
SPG7	6687
SPP2	6694
SRCAP	10847
SRD5A3	79644
STRA6	64220
STS	412
STUB1	10273
SUCLA2	8803
SUFU	51684
SUOX	6821
SURF1	6834
SYNE1	23345
TACSTD2	4070
TAT	6898
TBC1D20	128637
TBC1D24	57465
TBCE	6905
TCF4	6925
TCIRG1	10312
TCOF1	6949
TCTN2	79867
TCTN3	26123
TDRD7	23424
TEAD1	7003
TEK	7010
TENM3	55714
TFAP2A	7020
TGFBI	7045
TIMM8A	1678
TIMP3	7078
TINF2	26277
TMCO1	54499
TMEM126A	84233
TMEM138	51524
TMEM216	51259
TMEM231	79583
TMEM237	65062
TMEM67	91147
TMX3	54495
TNFRSF11B	4982
TOPORS	10210
TPP1	1200
TRAPPC11	60684
TREX1	11277
TRIM32	22954
TRIM37	4591
TRNT1	51095
TRPM1	4308
TSC1	7248
TSC2	7249
TSPAN12	23554
TTC8	123016
TTLL5	23093
TTPA	7274
TTR	7276
TUB	7275
TUBA8	51807
TUBB3	10381
TUBGCP4	27229
TUBGCP6	85378
TULP1	7287
TWIST1	7291
TXNL4A	10907
TYR	7299
TYRP1	7306
UBE3A	7337
UBE3B	89910
UBIAD1	29914
UCHL1	7345
UNC119	9094
UNC45B	146862
USH1C	10083
USH1G	124590
USH2A	7399
USP45	85015
USP9X	8239
VAX1	11023
VCAN	1462
VHL	7428
VIM	7431
VPS13B	157680
VSX1	30813
VSX2	338917
WDPCP	51057
WDR19	57728
WDR36	134430
WDR73	84942
WFS1	7466
WHRN	25861
WRN	7486
XYLT2	64132
YAP1	10413
YME1L1	10730
ZEB1	6935
ZEB2	9839
ZIC2	7546
ZNF408	79797
ZNF423	23090
ZNF469	84627
ZNF513	130557
MAP4K4	9448
LYZ	4069
HSPG2	3339
NOD2	64127
ASAH1	427

## Sheet: Table S2
Table S2. Clinical phenotype and molecular diagnosis of 75 patients with unilateral high myopia
Familiy	Sex	Age		First	VA (Snellen)		Refraction (SER)		AL (mm)		Peripheral retinal colour changes				Vessels morphology abnormalities				Molecular	Strabismus	Genetic	Inheritence
ID		at onset	at exam	symptom	OD	OS	OD	OS	OD	OS	Pigmentary changes	Hypopigmentation	Lattice degeneration	peripheral retinal degeneration	Peripheral avascular zone	Neovascularization	Fluorescein leakage (FFA)	Fibrous proliferation	test		diagnosis
F1-II:1	F	3y4m	3y4m	PV on PE	0.1	0.2	-9.5	-2	23.78	21.95	+/+	-/-	-/-	-/-	-/-	-/-	-/-	-/-	TES(736)	No	COL2A1	AD
F2-II:2	M	5y10m	5y11m	PV on PE	1	0.05	0.75	-14.75	23.1	29.22	-/+	-/-	-/+	-/-	-/+*	-/-	-/-	-/-	TES(736)	No	COL2A1	AD
F3-II:2	M	3y6m	4y7m	HM on PE	0.7	0.5	-4.5	-10.5	25.67	27.51	/	/	/	/	/	/	/	/	WES	No	COL11A1	AD
F4-II:1	F	3y3m	8y10m	PV on PE, exotropia	0.6	0.3	-5.75	-13.75	24.96	27.93	-/+	-/-	-/-	-/-	-/-	-/-	-/-	-/-	TES(736)	No	COL11A1	AD
F5-II:2	M	5y3m	5y5m	HM on PE	1	0.15	0.25	-11.5	22.4	26.98	/	/	/	/	/	/	/	/	TES(736)	No	COL11A1	AD
F6-II:2	M	5y2m	5y2m	HM on PE	0.8	0.04	1.5	-12.25	22.68	27.83	-/-	-/-	-/+	-/+	-/+	-/+	-/-	-/+	TES(736)	No	COL11A1	AD
F7-II:2	F	5y4m	5y4m	PV on PE	FC	0.7	-10	2	24.58	20.95	-/-	-/-	-/-	-/-	-/-	-/-	-/-	-/-	TES(736)	NA	FBN1	AD
F8-II:1	F	2y7m	3y7m	HM on PE	0.3	0.6	-6.5	0	NA	NA	-/-	-/-	-/-	-/-	-/-	-/-	-/-	-/-	WES	No	FBN1	AD
F9-II:1	F	EC	11y5m	Extropia	0.12	0.8	-12	-1.5	27.28	23.42	-/-	-/-	-/-	-/-	+/+	+/+	+/+	-/-	TES(736)	NA	FZD4	AD
F10-II:1	M	2y9m	4y9m	MYP	0.5	0.4	-2.75	-10	24.54	27.38	-/-	-/-	+/+	-/+	+/+	+/+	-/-	-/-	TES(736)	No	FZD4	AD
F11-II:1	F	5y	6y1m	MYP	0.4	0.8	-10	0.25	25.66	22.26	-/-	-/-	-/-	+/+	+/+	+/+	+/+	-/+	TES(736)	Yes	LRP5	AD
F12-II:2	M	4y11m	5y3m	MYP	0.1	0.4	-11.5	-3.75	26.93	24.05	-/-	-/-	+/-	+/+	+/+*	+/-	-/-	+/-	TES(736)	No	LRP5	AD
F13-II:2	M	10m	4y10m	Photophobia on PE	0.03	0.8	-6	1.65	25.87	22.64	-/-	-/-	-/-	-/-	+/+	+/+	+/+	-/-	TES(736)	No	TSPAN12	AD
F14-II:1	F	1y4m	3y4m	HM on PE	0.2	0.4	-8.75	-2.5	24.38	22.45	+/+	-/-	-/-	-/-	-/-	-/-	-/-	-/-	WES	No	GPR179	AR
F15-II:2	F	6y3m	6y3m	PV on PE	0.03	1	-12.25	-0.25	NA	NA	-/-	-/-	-/-	-/-	-/-	-/-	-/-	-/-	WES	No	ZEB2	AD
F16-II:2	F	7y8m	7y11m	PV on PE	1	0.1	0.5	-8.5	23.45	26.82	-/-	-/-	-/-	-/-	-/-	-/-	-/-	-/-	TES(736)	No	PAX6	AD
F17-II:1	F	2y3m	4y3m	Nearsightedness	0.2	0.6	-11.5	-1	25.25	21.96	-/-	+/+	-/-	-/-	-/-	-/-	-/-	-/-	TES(736)	No	GPR143	XL
F18-II:1	F	3y	4y4m	PV on PE	0.4	0.7	-6	0.25	23.53	21.71	-/-	-/-	-/-	-/-	-/-	-/-	-/-	-/-	WES	No	OPN1LW	XL
F19-II:1	M	4y6m	4y6m	EC-NYS, PV on PE	0.12	0.01	0.5	-9	22.9	25.86	-/-	-/-	-/-	-/-	-/-	-/-	-/-	-/-	TES(736)	NA	FRMD7	XL
F20-II:2	F	un	29y	HM on PE	0.5	HM#	-4.75	-15.12	24.13	30.2	-/-	-/-	-/-	-/-	-/-	-/-	-/-	-/-	TES(736)	No	CACNA1F	XL
F21-II:1	M	3y	5y	Nearsightedness	0.05	0.7	-14.5	-0.75	26.18	22.56	-/-	-/-	-/-	-/-	+/+	+/+	+/+	+/+	TES(736)	No	/	Sporadic
F22-II:1	F	4y	6y4m	PV on PE, exotropia	0.5	0.3	-3	-9.25	NA	NA	/	/	/	/	/	/	/	/	WES	Yes	/	Sporadic
F23-II:1	M	6y	6y11m	HM on PE	0.8	1	-7.75	-2.25	NA	NA	-/-	-/-	-/-	-/-	+/+	+/+	+/+	-/-	WES	No	/	Sporadic
F24-II:1	F	7y7m	7y11m	HM on PE and exotropia	0.4	1	-8.5	0	26.98	23.89	-/-	-/-	-/-	-/-	-/-	-/-	-/-	-/-	TES(736)	Yes	/	Suspected AD
F25-II:1	F	un	5y6m	PV on PE	0.15	0.8	-8	-0.75	26.41	23.55	-/-	-/-	-/-	-/-	+/+	+/-	+/-	-/-	TES(736)	No	/	Sporadic
F26-II:1	F	5y4m	5y4m	PV on PE	0.15	0.8	-5.75	0.75	25.26	22.65	-/-	-/-	-/-	-/-	+/-	+/-	+/-	+/-	TES(736)	Yes	/	Sporadic
F27-II:1	M	2y	3y7m	Nearsightedness	0.5	0.7	-8.75	-2.5	26.38	24.07	-/-	-/-	-/-	-/-	-/-	-/-	-/-	-/-	TES(736)	No	/	Suspected AD
F28-II:1	F	3y10m	4y	PV on PE, exotropia	0.2	0.5	-10.5	-0.75	NA	NA	/	/	/	/	/	/	/	/	TES(736)	Yes	/	Sporadic
F29-II:1	F	6y6m	6y7m	PV on PE	0.2	0.9	-8.25	1	24.52	21.32	-/-	-/-	-/-	-/-	+/+	+/+	-/-	+/-	TES(736)	Yes	/	Sporadic
F30-II:1	M	3y6m	4y2m	HM on PE	0.5	0.3	-4	-13.25	24.21	27.33	-/-	-/-	-/-	-/-	-/-	-/-	-/-	-/-	TES(736)	No	/	Sporadic
F31-II:1	F	5y1m	5y7m	HM on PE	0.6	1	-6.25	-0.5	25.21	23.11	-/-	-/-	-/-	-/-	-/-	-/-	-/-	-/-	TES(736)	No	/	Suspected AD
F32-II:1	F	3y3m	3y9m	HM on PE	0.4	0.4	-7.5	-2.5	24.39	22.77	/	/	/	/	/	/	/	/	TES(736)	No	/	Sporadic
F33-II:1	M	2y8m	2y9m	Esotropia	NA	NA	-11.5	-2.5	25.59	22.42	-/-	-/-	-/-	-/-	-/-	-/-	-/-	-/-	TES(736)	Yes	/	Suspected AD
F34-II:1	M	4y	4y	PV on PE	0.7	0.8	-8.25	0.5	25.78	22.54	/	/	/	/	/	/	/	/	TES(736)	No	/	Sporadic
F35-II:1	M	13y	14y8m	PV on PE	FC	1	-12.75	-3.25	28.35	25.26	/	/	/	/	/	/	/	/	TES(736)	NA	/	Sporadic
F36-II:1	F	7y7m	8y1m	PV on PE	0.03	1	-15.5	-1	27.69	23.41	-/-	-/-	-/-	+/-	+/-	+/-	+/-	-/-	TES(736)	Yes	/	Sporadic
F37-II:1	F	7y8m	7y9m	HM on PE	1	0.5	-0.75	-7.75	21.69	23.51	-/-	-/-	-/-	-/+	+/+*	-/-	-/-	-/-	TES(736)	No	/	Sporadic
F38-II:1	M	3y	6y2m	HM on PE	0.5	1	-9.5	0.5	26.11	22.5	-/-	-/-	-/-	+/+	+/+	+/+	+/+	-/-	TES(736)	No	/	Sporadic
F39-II:1	M	5y	5y1m	PV on PE	0.1	0.4	-13	-2.5	26.72	23.72	-/-	-/-	-/-	-/-	-/-	-/-	-/-	-/-	TES(736)	No	/	Sporadic
F40-II:1	F	un	30y5m	PV on PE	0.05	1	-22.75	-2	32.84	23.93	-/-	-/-	-/-	-/-	-/-	-/-	-/-	-/-	TES(736)	NA	/	Suspected AD
F41-II:1	M	5y11m	6y	HM on PE	0.5	0.3	-2	-8	23.47	25.79	-/-	-/-	-/-	-/-	-/-	-/-	-/-	-/-	TES(736)	No	/	Sporadic
F42-II:1	M	3y5m	5y5m	HM on PE	0.3	0.8	-5	-0.75	25.52	23.55	+/+	-/-	-/-	-/-	-/-	-/-	-/-	-/-	TES(736)	No	/	Sporadic
F43-II:1	M	un	6y10m	PV on PE	0.3	1	-7.5	0.75	26.22	22.76	-/-	-/-	-/-	-/-	-/-	-/-	-/-	-/-	TES(736)	No	/	Sporadic
F44-II:1	M	3y5m	7y5m	PV on PE	0.1	1	-13.5	1.25	NA	NA	-/-	-/-	-/-	-/+	+/+	+/+	-/-	-/-	TES(736)	No	/	Sporadic
F45-II:1	M	6y7m	7y7m	PV on PE	1	0.75	0.25	-12.25	NA	NA	-/-	-/-	-/-	+/+	+/+	+/+	-/+	-/+	TES(736)	NA	/	Sporadic
F46-II:1	F	3y	3y	HM on PE	/	NA	-10.5	0	NA	NA	-/-	-/-	-/-	-/-	-/-	-/-	-/-	-/-	TES(736)	NA	/	Sporadic
F47-II:1	F	3y9m	4y1m	PV on PE	0.8	0.02	0.5	-10.5	21.11	NA	-/+	-/-	-/-	-/-	-/+*	-/+*	-/-	-/-	TES(736)	No	/	Suspected AD
F48-II:1	M	8y5m	8y7m	PV on PE	0.06	1	-9	0.5	28.15	23.96	-/-	-/-	-/-	-/-	-/-	-/-	-/-	-/-	TES(736)	No	/	Sporadic
F49-II:1	M	3y1m	4y1m	PV on PE	0.9	FC	0.75	-13.5	21.61	26.07	-/-	-/-	-/-	-/-	-/-	-/-	-/-	-/-	TES(736)	No	/	Sporadic
F50-II:1	M	3y1m	3y2m	PV on PE	un	un	1.5	-10	NA	NA	-/-	-/-	-/-	+/+	+/+*	+/+*	-/-	-/-	TES(736)	NA	/	Sporadic
F51-II:1	F	5y3m	6y3m	HM on PE	1	0.2	0.75	-11.75	NA	NA	-/-	-/-	-/-	+/+	-/-	-/-	-/-	-/-	TES(736)	No	/	Sporadic
F52-II:1	F	3y1m	3y2m	HM on PE	un	un	-3.25	-11.75	20.47	21.9	-/-	-/-	-/-	-/+	+/+	+/+	-/+	-/+	TES(736)	No	/	Sporadic
F53-II:1	F	3y2m	4y2m	HM on PE	1	0.6	1.75	-6.5	NA	NA	-/-	-/-	-/-	-/-	-/-	-/-	-/-	-/-	TES(736)	NA	/	Sporadic
F54-II:1	M	EC	6y5m	Photophobia on PE	1	0.4	1.75	-6.75	22.52	26.06	-/+	-/-	-/-	-/+	+/+	+/+	-/+	-/-	TES(736)	No	/	Sporadic
F55-II:1	M	2y5m	2y11m	HM on PE	0.3	0.5	-8	-0.75	25.68	22.54	-/-	-/-	-/-	-/-	-/-	-/-	-/-	-/-	TES(736)	No	/	Sporadic
F56-II:1	M	3y10m	3y10m	HM on PE	0.5	0.15	-0.25	-10.75	21.6	25.02	-/-	-/-	-/-	-/-	+/+	-/-	-/-	-/-	TES (736)	No	/	Sporadic
F57-II:1	M	EC	4y7m	PV on PE	un	un	-5.5	1.5	24.88	22.73	-/-	-/-	-/-	-/-	-/-	-/-	-/-	-/-	TES(736)	No	/	Sporadic
F58-II:1	F	5y4m	5y10m	PV on PE	0.03	1	-11	0.75	26.18	22.23	-/-	-/-	-/-	-/-	-/-	-/-	-/-	-/-	TES(736)	No	/	Suspected AD
F59-II:1	F	EC	18y4m	PV on PE	FC	0.9	-23.75	-4.25	29.66	23.58	+/+	-/-	-/-	-/-	+/+	+/-	+/-	-/-	TES(736)	No	/	Suspected AR
F60-II:1	M	4y10m	4y11m	HM on PE	0.4	0.4	-0.5	-7.75	22.88	25.64	/	/	/	/	/	/	/	/	TES(736)	No	/	Suspected AR
F61-II:1	M	3y8m	4y8m	PV on PE	0.3	0.6	NA	NA	26.16	23.96	-/-	-/-	-/-	-/-	-/-	-/-	-/-	-/-	TES(736)	No	/	Suspected AD
F62-II:1	F	3y	3y1m	PV on PE	un	un	-1.5	-8.75	22.28	24.82	-/-	-/-	-/-	-/-	-/-	-/-	-/-	-/-	TES(736)	No	/	Sporadic
F63-II:1	M	1y	1y	HM on PE	un	un	-9	1.5	NA	NA	+/+	-/-	-/-	-/-	+/+	-/-	-/-	-/-	TES(736)	No	/	Sporadic
F64-II:1	M	3y3m	3y3m	Physical examination	0.4	HM#	1	-11.5	NA	NA	-/-	-/-	-/-	-/-	-/+	-/+	-/+	-/+	TES(736)	NA	/	Suspected AD
F65-II:1	M	4y6m	5y	HM on PE	0.2	1	-8	1	25.68	22.33	-/-	-/-	-/-	-/-	+/+	+/+	-/-	-/-	TES(736)	No	/	Suspected AD
F66-II:1	M	3y9m	4y10	HM on PE	0.4	0.2	-4.25	-10	24.65	26.69	-/-	-/-	-/-	-/-	-/-	-/-	-/-	-/-	WES	No	/	Sporadic
F67-II:1	F	3y11m	4y7m	PV on PE	0.5	0.2	-3.25	-8.25	23.75	25.44	-/-	-/-	-/-	-/-	-/-	-/-	-/-	-/-	WES	Yes	/	Sporadic
F68-II:1	F	1y5m	3y5m	HM on PE	0.8	0.05	1	-13.25	21.05	25.33	-/+	-/-	-/-	-/-	-/-	-/-	-/-	-/-	WES	No	/	Sporadic
F69-II:1	F	8y8m	9y8m	HM on PE	1	0.9	-1.5	-8.5	22.81	24.95	+/+	-/-	-/+	-/-	-/-	-/-	-/-	-/-	WES	No	/	Sporadic
F70-II:1	M	3y3m	3y4m	HM on PE	0.05	0.6	-7.75	1	25.64	22.61	-/-	-/-	-/-	-/-	-/-	-/-	-/-	-/-	WES	No	/	Sporadic
F71-II:1	F	7y1m	9y1m	PV on PE	1	0.3	1.5	-11.5	22.11	27.29	-/+	-/-	-/-	-/-	-/-	-/-	-/-	-/-	WES	No	/	Sporadic
F72-II:1	F	3y4m	3y9m	HM on PE	0.6	0.1	0.75	-11.5	21.48	25.33	-/-	-/-	-/-	-/-	-/-	-/-	-/-	-/-	WES	No	/	Suspected AD
F73-II:1	M	4y11m	5y11m	PVou	0.5	0.7	-8.5	-1.75	26.53	23.78	-/-	-/-	-/-	-/-	-/-	-/-	-/-	-/-	WES	No	/	Sporadic
F74-II:1	F	5y11m	5y11m	PV on PE	0.8	0.15	1	-7.75	21.94	24.94	-/-	-/-	-/-	-/-	-/-	-/-	-/-	-/-	WES	No	/	Sporadic
F75-II:1	F	4y	4y1m	HM on PE	0.15	0.2	-8.5	-1.5	25.66	23.12	+/+	-/-	-/-	-/-	-/+	-/+	-/-	-/-	WES	No	/	Sporadic
Notes: above data is based on available clinical data from patients with unilateral high myopia.
M=Male; F=Female; VA=Visual acuity; N=Normal; NA=Not available; EC=early childhood; PE=Poor eye; PV=Poor vision; HM=high myopia;
SER=Spherical equivalent refractive errors; HM#=Hand movement; FC=finger counting; AD=autosomal dominant；AR=autosomal recessive;
WES=whole exome sequencing; TES= target exome sequencing; MYP=myopia; XL=X-linked
+/+ or -/+*= likley peripheral avascular areas or neovascularization based on SLO images and without evidence of FFA results

## Sheet: Table S3-1
Table S3-1. The distribution of peripheral funuds findings in unilateral high myopia children.
Fundus Findings				Ophthalmic Examinations
		Highly myopic eye (n=36)		Fellow eye (n=27)		Total (n=63)
		No. Eyes	Total (%)	No. Eyes	Total (%)	No. Eyes	Total (%)
Pigmentary changes		13	0.361111	7	0.259259	20	0.31746
Hypopigmentation		1	0.0277778	1	0.037037	2	0.031746
Lattice degeneration		5	0.138889	1	0.037037	6	0.0952381
Peripheral retinal degeneration		13	0.361111	6	0.222222	19	0.301587
Peripheral avascular zone		27	0.75	20	0.740741	47	0.746032
Neovascularization		20	0.555556	14	0.518519	34	0.539683
Fluorescein leakage (FFA)		14	0.388889	6	0.222222	20	0.31746
Fibrous proliferation		9	0.25	1	0.037037	10	0.15873
Highly myopic eye vs Fellow eye (P-value, Fisher’s exact test)				P=0.558

## Sheet: Table S3-2
Table S3-2. The distribution of peripheral funuds findings in 20 unilateral high myopia children with genetic defects
Fundus findings (eyes no.)		Stickler Syndrome (n=8)			FEVR (n=10)				Others (n=18)
		COL2A1	COL11A1	Total (%)	FZD4	LRP5	TSPAN12	Total (%)	FBN1	GPR179	ZEB2	PAX6	GPR143	OPN1LW	FRMD7	CACNA1F	Total (%)
Pigmentary changes		3	1	4 (50%)	0	0	0	0	0	2	0	0	0	0	0	0	2 (11.1%)
Hypopigmentation		0	0	0	0	0	0	0	0	0	0	0	2	0	0	0	2 (11.1%)
Lattice degeneration		1	1	2 (25%)	2	1	0	3 (30%)	0	0	0	0	0	0	0	0	0
Peripheral retinal degeneration		0	1	1 (12.5%)	1	4	0	5 (50%)	0	0	0	0	0	0	0	0	0
Peripheral avascular zone		1	1	2 (25%)	4	4	2	10 (100%)	0	0	0	0	0	0	0	0	0
Neovascularization		0	1	1 (12.5%)	4	3	2	9 (90%)	0	0	0	0	0	0	0	0	0
Fluorescein leakage (FFA)		0	0	0	2	2	2	6 (60%)	0	0	0	0	0	0	0	0	0
Fibrous proliferation		0	1	1 (12.5%)	0	2	0	2 (20%)	0	0	0	0	0	0	0	0	0
Notes: The two probands with COL11A1 variants (F3-II:3 and F5-II:1) lack avaliable clinical data for perhipheral retinal examinations

## Sheet: Table S3-3
Table S3-3. The distribution of peripheral funuds findings in unilateral high myopia children with or without genetic defects
Fundus changes		patients with genetic defects			patients without genetic defects
		Highly myopic eye	Fellow eye	Total （n=18)	Highly myopic eye	Fellow eye	Total （n=49)
Pigmentary changes		4	2	6	9	5	14
Hypopigmentation		2	0	2	0	0	0
Lattice degeneration		4	1	5	1	0	1
Peripheral retinal degeneration		4	2	6	9	4	13
Peripheral avascular zone		7	5	12	20	15	35
Neovascularization		6	4	10	17	10	27
Fluorescein leakage (FFA)		3	3	6	11	3	14
Fibrous proliferation		3	0	3	6	1	7
Comparison of peripheral retinal changes in total eyes between two gourps					0.122
Comparison of peripheral retinal changes in highly myopic eyes between two gourps					0.208
Comparison of peripheral retinal changes in fellow eyes between two gourps					0.737

## Sheet: Table S4
Table S4. Comparison of baseline characteristics between groups with and without genetic defects
Characteristic	Group with genetic diagnosis (n=20)	Group without genetic diagnosis (n=55)	P Value
Sex ratio (Female/Male)	1.5 (12/8)	0.90 (26/29)	0.33
Age at onset, y	4.63±4.98	4.55±4.66	0.89
Age at exam, y	6.70±5.60	6.03±4.37	0.61
Baseline BCVA, LogMAR
Highly myopic eye	1.07±0.69	0.82±0.61	0.11
Fellow eye	0.23±0.24	0.14±0.16	0.12
Refractive Error, D
Highly myopic eye	-10.47±2.60	-10.10±3.54	0.23
Fellow eye	-1.06±2.28	-0.57±1.71	0.43
Axial Length, mm
Highly myopic eye	26.50±1.80	26.06±1.66	0.23
Fellow eye	23.07±1.23	22.83±1.67	0.65
Myopic maculopathy (Highly myopic eyes no.)
C0	0	0	0.003
C1	10	47
C2	9	7
C3	0	0
C4	1	1
Myopic maculopathy (Fellow eyes no.)
C0	15	42	0.42
C1	4	13
C2	1	0
C3	0	0
C4	0	0

## Sheet: Table S5
Table S5. The follow-up study of refraction in patients with unilateral high myopia in this study
Patient ID		Ambylopia eye					Normal eye
		Age	DS	DC	SE	BCVA	DS	DC	SE	BCVA
F1-II:1		3.5	-8.75	-1.5	-9.5	0.1	-1.75	-0.5	-2	0.2
		4.5	-8.5	-2	-9.5	0.2	-2.75	-0.5	-3	0.5
		5	-8.75	-2	-9.75	0.5	-3	-0.25	-3.25	0.8
		6	-8.75	-2	-9.75	0.4	-3	-0.75	-3.25	0.8
		6.5	-8	-2	-9	0.5	-2.75	-0.75	-3	0.8
		7	-8.75	-1.75	-9.5	0.6	-3.25	-0.75	-3.5	0.8
		8	-8.25	-2	-9.25	0.5	-2.75	-1.5	-3.5	0.8
		9	-8	-2	-9	0.5	-2.75	-0.75	-3	0.8
F3-II:3		3.5	-9	-2	-10	0.1	-2.75	-1.5	-3.5	0.3
		4	-9.75	-1.5	-10.5	0.6	-3.75	-1.75	-4.5	0.7
		5.5	-10.5	-1.25	-11	0.6	-5.5	-2.25	-6.5	0.9
		6.5	-10.5	-1	-11	0.4	-5.75	-2	-6.75	0.9
		9.5	-12.5	-1	-13	0.6	-7	-1.75	-8	0.9
		11.5	-14.75	-1	-15.25	0.7	-9	-1	-9.5	0.9
F4-II:1		7	-12.5	-1.25	-13.25	0.3	-3.5	-2.5	-4.75	0.6
		8	-13	-1.5	-13.75	0.3	-4.5	-2.5	-5.75	0.7
		8.5	-13.5	-1.5	-14.25	0.4	-5	-2.25	-6.25	0.7
		9	-14	-2	-15	0.7	-6	-2	-7	0.9
		10	-13.5	-1.5	-14.25	0.4	-5	-2.25	-6	0.7
F5-II:1		4	-11	-1	-11.5	0.15	0.75	-1.25	0.25	0.5
		5	-11	-1	-11.5	0.05	0.75	-1	0.25	1
		6	-12	-1.75	-12.75	0.05	0.5	-0.75	0.25	1
F8-II:1		3.5	-5.75	-1.5	-6.5	/	0.25	-0.5	0	/
		4	-5.5	-1.5	-6.5	0.3	0.5	-0.5	0.25	0.6
		4.5	-6.5	-1.5	-7.25	0.3	-0.5	-0.75	-0.75	0.6
		6	-7.5	-1.25	-8.25	0.6	-3	0	-3	0.7
F10-II:1		5.5	-10.25	-1	-10.75	0.3	-3.5	/	-3.5	0.5
		6	-9.5	-1.25	-10	0.4	-2.25	-1	-2.75	0.5
		6.5	-9	-1.25	-9.5	0.4	-2.25	-1	-2.75	0.8
F11-II:1		5.5	-9.5	-1.25	-10	0.4	0.75	-0.75	0.5	0.8
		6	-10	-1.25	-10.5	0.5	0.5	-0.5	0.25	0.6
		8	-10.5	-2.25	-11.75	0.2	-3.5	-1.25	-4	0.5
F12-II:1		5	-11.5	/	-11.5	0.1	-3.5	-0.75	-3.75	0.4
		6	-11.75	-0.5	-12	0.2	-3.5	-1	-4	0.1
		8	-12	-0.5	-12.25	0.3	-4.25	-1.25	-4.75	0.5
F16-II:1		7.5	-7.5	-1.5	-8.5	0.1	0.75	-0.25	0.5	1
		8	-7.5	-1.5	-8.5	0.15	0.25	-0.25	0	1
		8.5	-7	-1.5	-7.75	0.2	0.5	-0.25	0.25	1
F19-II:1		4.5	-9	/	-9	/	1	-1	0.5	/
		5	-7.5	-1	-7.5	0.15	2	-1.5	1.25	0.3
		6	-7.25	-1.25	-7.75	0.2	1.5	-1.25	1	0.4
F21-II:1		5	-14	-1	-14.5	0.05	-0.25	-1	-0.75	0.7
		5.5	-14.5	-1	-15.5	0.1	-1	-1	-1.5	0.7
		6	-15	-1.25	-15.5	0.15	-1	-1	-1.5	0.8
		6.5	-14.5	-2	-15.5	0.3	-1	-1	-1.5	1
		7	-14.75	-2.25	-15.75	0.3	-1	-1.5	-1.75	1
		7.5	-14.5	-1	-15	0.3	-1	-1.5	-1.75	1
		8	-15	-1.5	-15.75	0.3	-1.5	-1	-2	1
F24-II:1		7.5	-7.5	-2.25	-8.5	0.4	0.25	-0.5	0	1
		8.5	-8	-2	-9	0.9	-0.5	-1	-1	1
		11	-11	-2.75	-12.5	0.9	-5	-2	-6	1
F26-II:1		5.5	-5.25	-1	-5.75	0.15	0.75	/	0.75	0.8
		6.5	-5	-1	-5.5	0.5	0.75	/	0.75	1
F25-II:1		5.5	-8	/	-8	0.15	-0.5	-0.5	-0.75	0.8
		6.5	-8	-0.25	-8	0.5	-1	-0.75	-1.25	1
F27-II:1		3.5	-8	-0.75	-8.25	0.15	-1.5	-2	-2.5	0.5
		4	-8	-1.25	-8.5	0.5	-1.5	-2	-2.5	0.7
		4.5	-8.5	-1.25	-9.25	0.7	-2	-2	-3	0.7
		5	-8.5	-1.25	-9.25	0.7	-2.5	-2	-3.5	0.7
		5.5	-8.5	-1.25	-9.25	0.7	-2	-2	-3	0.7
F28-II:1		4	-10	-1	-10.5	0.2	-0.25	-1.25	-0.75	0.5
		5	-10.25	-1	-10.75	0.4	-0.5	-1.75	-1.5	0.7
		7	-11.75	-1	-12.25	0.6	-3.25	-2.25	-4.25	0.8
F30-II:1		4	-12	-2.5	-13.25	0.3	-3.25	-1.75	-4	0.5
		5.5	-12	-2.5	-13.25	0.6	-3.25	-2	-4.25	0.9
F31-II:1		5.5	-6	-0.75	-6.25	0.6	-0.5	/	-0.5	1
		6	-6	-0.75	-6.25	0.8	-0.5	0	-0.5	0.9
		6.5	-5.75	-0.5	-6	0.9	-0.75	0	-0.75	0.9
		8	-5.25	-0.5	-5.5	0.9	-0.25	-0.5	-0.5	0.9
F32-II:1		3.5	-6.75	-1.5	-7.5	0.4	-2	-1	-2.5	0.4
		4	-6	-1.25	-6.5	0.4	-2.25	-1.25	-2.75	0.5
F34-II:1		4	-8	-1.25	-8.5	0.04	0.25	-1.5	-0.5	0.5
		5	-7.75	-1.25	-8.25	0.7	0.75	-0.75	0.5	0.8
F39-II:1		5	-12	-2	-13	0.1	-1	-3	-2.5	0.4
		7	-11	-3	-12.5	0.2	-1	-4	-3	0.5
F41-II:1		6	-6.75	-2.75	-8	0.3	-0.75	-2.5	-2	0.5
		6.5	-7.25	-3	-8.75	0.6	-1	-2.25	-2	0.8
		7	-7.75	-2.5	-9	0.8	-2.5	-2.5	-3.75	1
		7.5	-7.75	-2.5	-9	1	-3	-2.5	-4.25	1
		8	-7.5	-2.5	-8.75	1	-0.75	-0.5	-1	1
		8.5	-7.5	-2.5	-8.75	1	0	-0.5	-0.25	1
F42-II:1		5	-4.75	-0.5	-5	0.3	-0.5	-0.25	-0.75	0.8
		5.5	-5.25	-0.75	-5.5	0.7	-0.5	-0.5	-0.75	0.9
		7	-5.5	-0.75	-5.75	0.7	-2.25	-0.5	-2.5	0.9
F43-II:1		7	-7	-1	-7.5	0.3	1	-0.25	0.75	1
		7.5	-7.5	-1	-8.5	0.6	1	/	1	1
		8	-7.5	-1	-8.5	0.5	1.25	/	1.25	1
		8.5	-7.5	-1	-8.5	0.5	1	/	1	1
F44-II:1		3	-9	-0.75	-9.25	E	1.5	0.75	1.75	0.4
		7.5	-13	-1.25	-13.5	0.1	1.5	-0.25	1.25	1
		8.5	-13	-3	-14.5	0.05	0.75	0	0.75	1
		9.5	-13	-2.75	-14.25	0.04	-0.25	-0.25	-0.5	1
		10	-13.5	-2.25	-14.5	0.1	-1	-0.5	-1.25	1
F45-II:1		7.5	-11	-2.5	-12.25	0.2	0.75	-1.25	0.25	1
		8	-11	-2.5	-12.25	0.2	0.5	-1	0	1
F47-II:1		4	-8.5	-3.75	-10.5	0.02	0.5	-1	0	0.8
		4.5	-9	-4	-11	0.06	0.25	-0.75	0	0.9
		5.5	-9.75	-6	-12.75	0.05	0.5	-1	0	0.9
F50-II:1		3	-9.5	/	-9.5	/	1.5	/	1.5	/
		4	-9.5	-1	-10	/	1.5	/	1.5	1
		5	-9.5	-1.25	-10	/	1.5	/	1.5	/
F53-II:1		3	-7	-2.75	-8.25	0.15	1	-0.5	0.75	0.8
		3.5	-6.5	-1.25	-7	0.3	1	-0.5	0.75	0.9
		4	-6	-1.25	-6.5	0.6	2	-0.75	1.75	0.9
		5	-5.5	-1.25	-6	0.9	2	-1	1.5	1
F54-II:1		6	-5.75	-2	-6.75	0.4	1.75	/	1.75	1
		6.5	-5.75	-2	-6.75	0.4	1.75	/	1.75	1
		7	-6.25	-2	-7.25	0.4	1.5	/	1.5	1
F55-II:1		2.5	-8.25	-1	-8.75	/	-0.75	-0.5	-1	/
		3	-7.75	-0.5	-8	0.3	-0.5	-0.5	-0.75	0.5
		3.5	-7.5	-1	-8	0.3	-0.25	-0.5	-0.5	0.6
		4	-7	-0.75	-7.25	0.4	-0.5	-0.5	-0.75	0.8
F56-II:1		4	-9.25	-2.75	-10.75	0.15	1	-2.5	-0.25	0.5
		4.5	-10.25	-3	-11.75	0.4	0	-2	-1	0.7
F57-II:1		4.5	-5	-1.25	-5.5	/	1.5	/	1.5	/
		5	-4.25	-1.25	-4.75	0.15	1.5	-0.25	1.25	0.8
F64-II:1		3.5	-11	-1	-11.5	HM	1.25	-0.25	1	0.4
		4	-10.5	-2	-11.5	HM	1.5	/	1.5	0.4
F65-II:1		5	-7.5	-1.25	-8	0.2	1.25	-0.5	1	1
		5.5	-6.75	-1.25	-7.25	0.6	1	-0.5	0.75	1
		6	-6.5	-1.25	-7	0.8	0.25	-0.5	0	1
F66-II:1		3.75	-8.5	-0.75	-8.75	0.3	-2.25	-0.5	-8.5	0.2
		4	-8.5	-0.75	-8.75	0.3	-2.25	-0.5	-2.5	0.4
		4.5	-9.5	-1.25	-10	0.3	-4	-0.5	-4.25	0.4
		5	-9.5	-1	-10	0.3	-4.25	-0.5	-4.5	0.5
		5.5	-9	-1.25	-9.5	0.4	-2.25	-0.5	-2.5	0.5
F70-II:1		3.5	-6.75	-2	-7.75	0.05	1.5	-1.25	1	0.4
		4	-6.75	-2.25	-8	0.05	1	-1.25	0.5	0.6
F72-II:1		4	-10.5	-1.5	-11.25	FC/50cm	1.75	-1	1.25	0.7
		4.5	-10.5	-2.25	-11.5	0.1	1.5	-1.75	0.75	0.6
